# Supplementary material for: Collaborative Action of Microglia and Astrocytes Mediates Neutrophil Recruitment to the CNS to Defend against Escherichia coli K1 Infection
Source: Int J Mol Sci. 2022 Jun 11;23(12):6540. doi: 10.3390/ijms23126540 (PMC9223767; doi:10.3390/ijms23126540)
Supplement: Supplementary file 1 [file ijms-23-06540-s001.zip]

Archive with 1 entries (1 files):
- ijms-1744600-supplementary.pdf
